# Supplementary material for: LZP is required for hepatic triacylglycerol transportation through maintaining apolipoprotein B stability
Source: PLoS Genet. 2021 Feb 16;17(2):e1009357. doi: 10.1371/journal.pgen.1009357 (PMC7909667; doi:10.1371/journal.pgen.1009357)
Supplement: S1 Table — Tables including numerical values of the experiments represented in S1 Fig. (XLSX) [file pgen.1009357.s006.xlsx]

## Sheet: FigS1
Biochemistry indexes
	ALT (U/L)	AST (U/L)	ALB (g/L)	ALP (U/L)	CRE (μmol/L)	GLU (mmol/L)	HDL-C (mmol/L)	LDL- C (mmol/L)	TCHO (mmol/L)	TG (mmol/L)	TP (g/L)	CK (U/L)	CK-MB (U/L)	BUN (mmol/L)	UA (μmol/L)	AMY (U/L)	T-BIL (μmol/L)
WT	29.1	98.4	21.5	123	13.5946	7.98	1.96	0.65	3.52	0.58	45.6	1079.7	2648.2	8.7	113	2130.2	11.5
	41	120.8	21	134.8	19.2656	7.58	1.86	0.44	2.68	0.5	44.2	871	2219.4	6.8	217.2	2150.42	13.4
	24.6	117.4	25	157.4	3.418	8.42	2.18	0.54	3.48	0.9	48.8	1291	3302.8	8.8	162.8	2639.82	13.4
	22.6	112	22.4	117.8	18.644	7.94	1.86	0.48	3	0.66	46.8	1275	3256.8	10.4	182	2129.04	15.8
	26.4	117.8	23	158.6	19.887	6.5	1.9	0.68	3.18	0.82	46.6	1046.6	2699.2	10.6	176.8	2301.54	12.2
average	28.74	113.28	22.58	138.32	14.9618	7.684	1.952	0.558	3.172	0.692	46.4	1112.66	2825.28	9.06	170.36	2270.2	13.26
SD	7.25865	8.90236	1.55949	18.9966	6.91859	0.725865	0.133866	0.104499	0.34917	0.165892	1.69115	174.649	455.132	1.53883	37.8096	218.789	1.63646
KO	38.6	207.8	21	111	2.7966	9.6	1.9	0.34	2.82	0.32	45.6	1156.8	2938.8	6.8	216.2	1759.78	12.8
	43.8	124.6	21.6	116	12.4294	7.76	1.92	0.38	2.92	0.56	46.4	1190.4	2975.6	6	168.8	2182.58	10.4
	39	103.8	21	84.6	24.3926	9.24	2.06	0.26	3.06	0.27	46.4	878.4	2223.2	8.8	191.6	2026.52	9.6
	25.6	98	21.4	142.8	10.7204	6.98	2	0.38	3.1	0.22	47.6	478	1258.8	9.4	164.8	2028.08	11.4
	25.8	79.8	23.2	117.8	17.5564	8.88	2.36	0.6	4.12	0.46	50.2	442.6	1140	7.8	165.4	2794.24	15.6
average	34.56	122.8	21.64	114.44	13.5791	8.492	2.048	0.392	3.204	0.366	47.24	829.24	2107.28	7.76	181.36	2158.24	11.96
SD	8.34314	50.133	0.909945	20.7381	8.03908	1.09083	0.185796	0.126174	0.524099	0.140641	1.80222	358.123	882.382	1.39571	22.3908	386.701	2.35966
p-value	0.273101	0.686887	0.277909	0.0941618	0.77807	0.205245	0.375986	0.0532468	0.912338	0.0100541	0.469056	0.150371	0.144526	0.199303	0.590972	0.588546	0.341031
