# Supplementary material for: LZP is required for hepatic triacylglycerol transportation through maintaining apolipoprotein B stability
Source: PLoS Genet. 2021 Feb 16;17(2):e1009357. doi: 10.1371/journal.pgen.1009357 (PMC7909667; doi:10.1371/journal.pgen.1009357)
Supplement: S2 Table — Tables including numerical values of the experiments represented in S2 Fig. (XLSX) [file pgen.1009357.s007.xlsx]

## Sheet: FigS2A
week		1	2	3	4			week		1	2	3	4
Foodintake(g)	CHD WT	10.4	12.8	11.6	12.3			Foodintake(g)	HFD WT	18.2	19.1	17.3	17.5
		11.38	14.5	11.8	13.5					16.25	20.8	18.4	16.4
		12.4	14.09	9.21	12.23					17.94	19.65	17.75	16.17
		10.2	13.42	14.37	11					17.64	20.76	19	16.93
		9.3	10.68	14.08	10.34					16.63	19.3	17.07	17.59
		9.2	14.46	14.11	13.38					16.13	20.41	18.43	19.22
		10.83	13.56	12.94	12.11					17.54	19.22	18.6	17.65
	average	10.53	13.3586	12.5871	12.1229				average	17.19	19.8914	18.0786	17.3514
	SD	1.13409	1.32804	1.86413	1.15176				SD	0.839484	0.74544	0.716366	1.01146
Foodintake(g)	CHD KO	11.11	13.02	12.1	13.5			Foodintake(g)	HFD KO	18.34	20.2	16.08	16.15
		10.5	12.7	13.72	11.93					16.94	18.44	18.49	16.39
		9.2	13.09	14.3	10.15					17.85	19.19	16.16	16.6
		10.1	13.72	14.22	12.65					18.01	20.02	17.9	19.76
		10.48	10.62	13.82	10.39					17.95	20.49	19.25	16.54
		9.29	14.82	14.08	10.26					18.9	16.12	18.37	17.15
		10.72	13.06	13.38	12.32					18.16	16.08	16.27	18.38
	average	10.2	13.0043	13.66	11.6				average	18.0214	18.6486	17.5029	17.2814
	SD	0.719375	1.26472	0.757276	1.33554				SD	0.591141	1.87112	1.30922	1.32012
	p-value	0.527873	0.618538	0.183716	0.448015				p-value	0.0533547	0.128498	0.327561	0.91317

## Sheet: FigS2B
		Serum TCHO (mg/dL)							Serum TCHO (mg/dL)
		CHD WT	CHD KO	HFD WT	HFD KO				CHD WT	CHD KO	HFD WT	HFD KO
		113.526	110.211	125.678	136.726				34.0965	50.5606	52.7081	35.5281
		100.268	109.106	113.526	95.8489				34.8123	18.3481	12.6215	25.5065
		106.897	93.6393	135.622	106.897				16.2006	15.4848	91.3631	36.9598
		112.421	88.1153	130.098	120.154				19.064	11.9056	69.8881	55.5715
		116.84	92.5345	110.211	117.945				25.5065	25.5065	29.0856	55.5715
				122.364	101.373						13.3373	58.4348
				106.897	94.7441						13.3373	75.6148
				113.526	115.735						28.3698	41.2548
				114.63	112.421						75.6148	58.4348
				135.622	119.05						33.3806	47.6973
				146.67	112.421						23.359	47.6973
				140.041	138.936						18.3481	37.6756
				105.792	111.316						25.5065	48.4131
				88.1153	95.8489						9.0423	16.2006
				101.373							12.6215
	average	109.99	98.7214	119.344	112.815			average	25.936	24.3611	33.9056	45.7543
	SD	6.50801	10.2037	16.2128	13.7349			SD	8.47893	15.4743	26.1009	15.1186
	p-value		0.0708871		0.253902			p-value		0.846795		0.150094

## Sheet: FigS2C
		CHD GTT							CHD ITT							HFD GTT							HFD ITT
		0min	15min	30min	60min	90min			0min	15min	30min	60min	90min			0min	15min	30min	60min	90min	120min			0min	15min	30min	60min	90min	120min
	WT	8.1	9.4	9.3	10.9	10.4		WT	10.5	7.4	5	3.4	3.9		WT	8.4	21.6	20.4	15.4	14.7	13.4		WT	8.9	6.5	5.6	6.7	5.7	6.7
		6.8	23.2	18.1	13.6	11.7			11.3	9.9	4.7	2.9	4			5	17	19.5	17.8	13.8	10.9			10.4	6.1	5.7	5.4	6.4	7.3
		6.7	21.6	13.9	11	11			11.5	6.5	4.8	2.7	3.2			7.3	17.6	17.1	14.3	10.6	9			8.7	4.9	4.3	3.9	5.1	6.8
		4.3	16.7	13.8	9.9	7.4			11.3	7	4.6	3.3	3.2			8.8	19.1	17.3	13.5	9.2	9.5			11.3	4.2	4.3	3.3	4.7	6.2
		6.8	19.9	17.9	14	10.6			11.9	5.4	4	1.8	1.7			10	20.4	19.3	13.6	12	9.3			9	6.2	4.7	4.1	6.7	6.8
		4.9	19.6	18.3	12	10.2			11.4	5.1	5.1	5.2	8.4			5.7	23.3	20	15.9	11.5	9.6		average	9.66	5.58	4.92	4.68	5.72	6.76
	average	6.26667	18.4	15.2167	11.9	10.2167		average	11.3167	6.88333	4.7	3.21667	4.06667		average	7.53333	19.8333	18.9333	15.0833	11.9667	10.2833		SD	1.1371	0.983362	0.687023	1.36455	0.843801	0.391152
	SD	1.4038	4.9165	3.57123	1.61988	1.4784		SD	0.457894	1.72675	0.389872	1.12679	2.27655		SD	1.91172	2.40887	1.39809	1.64124	2.02846	1.66062		KO	10.4	6.7	6.8	7	9.2	8.2
	KO	7.7	25.4	29.6	23.5	12.3		KO	12.5	8.2	4.6	3.1	4		KO	8.3	24.3	20.6	12.5	10.4	10.2			12.9	5.3	3.3	3.6	5.3	6.1
		5.9	20.9	19.1	10.7	10.3			12.3	6.1	5.4	3.3	5			7.2	25	26	18.1	15.3	12.6			10.8	4.9	4.9	5.3	5.2	6.5
		5.8	16.4	13.3	8.9	7.2			9.2	5.2	5.3	4.1	4.6			9.8	18.3	17.4	13.3	10.5	9.9			11.3	5.5	4.8	6.6	7.2	9.7
		6	20.2	20.1	15.6	13.5			13.1	6.7	5.4	4.8	6.6			8.4	16.5	14.4	12.3	9.2	10.3			8.5	6	4.7	5.3	7.2	8.1
		7.1	24	23.4	15.1	15.1			10.6	7.2	7.1	6.4	10.1			8.2	19.5	21.3	14.5	11.9	10.8			7	4.1	3.7	4.8	8.3	10.5
		7.5	21.7	23.8	16	9.5			9.4	6.3	5.6	5.8	10			6.1	18.6	20.7	12.8	10.8	7.7		average	10.15	5.41667	4.7	5.43333	7.06667	8.18333
		5.7	18.5	14.8	10.5	10.2			11.4	6.5	5.5	7.1	10.8		average	8	20.3667	20.0667	13.9167	11.35	10.25		SD	2.09833	0.895358	1.2182	1.23396	1.59457	1.72327
	average	6.52857	21.0143	20.5857	14.3286	11.1571		average	11.2143	6.6	5.55714	4.94286	7.3		SD	1.2474	3.46506	3.91493	2.19492	2.1192	1.57829		p-value	0.652572	0.77962	0.729134	0.361323	0.125035	0.106493
	SD	0.869318	3.07973	5.60518	4.93988	2.65823		SD	1.53561	0.934523	0.754668	1.54581	2.92518		p-value	0.627373	0.763247	0.519377	0.321634	0.617803	0.972271
	p-value	0.688523	0.267154	0.068988	0.276022	0.45879		p-value	0.878425	0.713855	0.0294995	0.0448879	0.0507009
