# Supplementary material for: LZP is required for hepatic triacylglycerol transportation through maintaining apolipoprotein B stability
Source: PLoS Genet. 2021 Feb 16;17(2):e1009357. doi: 10.1371/journal.pgen.1009357 (PMC7909667; doi:10.1371/journal.pgen.1009357)
Supplement: S3 Table — Tables including numerical values of the experiments represented in Fig 1. (XLSX) [file pgen.1009357.s008.xlsx]

## Sheet: Fig1A
	Weight(g)
	Age（Week）	6	7	8	9	10	11	12	13	14	15	16
	CHD WT	19.7	20.9	21.3	21.82	22.34	22.86	23.38	23.9	24.42	24.54	25.96
		20.9	23.2	23.5	24.34	25.18	26.02	26.86	27.7	28.45	29.4	29.84
		21.24	22.8	23.4	24.38	25.36	26.34	27.32	28.3	29.08	29.99	29.6
		22.39	22.94	23.56	24.7	25.2	25.72	26.24	26.76	27.28	28.3	29.2
		22.15	22.98	23.87	24.3	24.6	25.16	25.72	26.28	26.84	27.21	27.95
		21.22	22.62	23.84	24.9	25.28	25.98	26.68	27.38	28.08	29.48	29.04
		20.1	21.5	22.3	23.7	23.9	24.3	24.7267	25.1267	25.5267	26.3267	27.17
	average	21.1	22.42	23.11	24.02	24.5514	25.1971	25.8	26.4924	27.0967	27.8924	28.3943
	SD	0.983243	0.869253	0.955807	1.04	1.10435	1.2341	1.3785	1.53927	1.65635	1.9797	1.42782
	CHD KO	18.8	20.1	20.23	20.7	21.1	21.5	21.9	22.3	22.9	23.4	24.11
		20.3	22.53	23	24	24.8	25.4	26	26.6	27.2	28.48	29.6
		19.73	21.33	22.7	23.52	24.33	24.99	25.65	26.31	26.97	27.73	28.42
		19.54	20.3	21	22.1	22.2	22.5	22.8	23.1	23.4	24.36	24.9
		21.36	22.74	23.43	23.95	25.05	25.6	26.22	26.84	27.46	28.7	30.17
		20.4	22.1	22.37	23.17	23.8	24.1	24.82	25.54	26.26	27.7	28.23
		21.02	21.7	22.38	23.06	23.74	24.42	25.1	25.78	29.62	30.74	30.5
	average	20.1643	21.5429	22.1586	22.9286	23.5743	24.0729	24.95	25.21	26.2586	27.3014	27.99
	SD	0.882758	1.03397	1.13821	1.174	1.43413	1.53565	1.65848	1.78666	2.36596	2.56205	2.53277
	p-value	0.0855427	0.111465	0.116109	0.0904446	0.178717	0.156948	0.165005	0.175804	0.45747	0.63786	0.719363
	Weight(g)
	Age（Week）	6	7	8	9	10	11	12	13	14	15	16
	HFD WT	20.5	23.13	23.9	25.2	26.85	29.2	28.8	30.1	33.44	35.4	37.3
		21.53	26.6	28	30.6	34.76	35.33	36.8	37.84	40.06	41.5	42.66
		22.32	24.48	25.75	27.9	30.1	31.3	31.2	32.66	35.7	38.4	41.68
		21.95	24.7	26.28	27.95	29.85	30.4	30.63	31.41	33	33.9	35.18
		22.9	24.75	26.2	27.7	27.9	29.23	31.09	32.45	33.3	34.3	36
		22.48	25	25.35	26.6	27.7	29.2	30.62	32.56	34.3	35.11	38.2
		20.58	23.2	23.58	25	25.8	28.4	30.4	31.7	34.2	35.9	39.66
	average	21.7514	24.5514	25.58	27.2786	28.9943	30.4371	31.3629	32.6743	34.8571	36.3586	38.6686
	SD	0.930957	1.17695	1.50748	1.91569	2.96851	2.35776	2.5248	2.44686	2.46321	2.69481	2.80972
	HFD KO	21.1	23.73	23.9	25.49	26.95	28.66	27.8	28.8	30.24	31.84	34.99
		20.4	22.4	22.85	23.75	25	26.36	26.36	27.35	28.19	28.99	30
		22.6	24.55	25.24	26.5	27.56	28.76	29.8	31.14	31.8	33.5	34.62
		20.8	22.35	23	24.55	25.9	28.7	28.15	28.7	29.73	31.23	34.41
		20	21	21.46	22.5	23.42	24.55	25	26.7	28.3	30.22	33.17
		20.23	22.57	23.63	25.1	25.53	26.93	28.18	29.85	31.5	33.26	33.44
		19.13	21.2	21.6	23.69	24.5	26.13	28.11	27	28.3	29.5	33.5
	average	20.6086	22.5429	23.0971	24.5114	25.5514	27.1557	27.6286	28.5057	29.7229	31.22	33.4471
	SD	1.07914	1.27017	1.32367	1.32667	1.41803	1.62005	1.53139	1.61938	1.53509	1.76427	1.66561
	p-value	0.055378	0.00973684	0.00664801	0.00850287	0.0169986	0.0103723	0.0058249	0.00272698	0.000532001	0.00118701	0.00116919

## Sheet: Fig1D
		Body weight(g)	Liver weight(g)	Liver/Body ratio (%)
	CHD WT	34.54	1.33	3.85061
		32.3	1.23	3.80805
		28.2	1.1	3.90071
		25.76	1.06	4.11491
		28.37	1.16	4.08883
		27.08	1.15	4.24668
		33.93	1.42	4.18509
	average	30.0257	1.20714	4.02784
	SD	3.50578	0.128804	0.173108
	CHD KO	27.89	1.47	5.27071
		28	1.35	4.82143
		29.4	1.53	5.20408
		27.1	1.24	4.57565
		24.42	1	4.095
		28.4	1.19	4.19014
		27	0.96	3.55556
	average	27.4586	1.24857	4.53037
	SD	1.56559	0.218741	0.625075
	p-value	0.10228	0.673547	0.0628836
		Body weight(g)	Liver weight(g)	Liver/Body ratio (%)
	HFD WT	34.44	1.29	3.74564
		42.14	1.61	3.8206
		39	1.42	3.64103
		33.2	1.41	4.24699
		33.44	1.31	3.91746
		35.16	1.33	3.78271
		39.66	1.55	3.90822
	average	36.72	1.41714	3.86609
	SD	3.51187	0.122572	0.193081
	HFD KO	29.63	1.58	5.33243
		31.5	1.54	4.88889
		32.1	1.51	4.70405
		31.67	1.41	4.45216
		30.48	1.42	4.65879
		31.1	1.52	4.88746
		33.5	1.66	4.95522
	average	31.4257	1.52	4.83986
	SD	1.22798	0.0873689	0.277532
	p-value	0.002696	0.0957306	6.16331e-06

## Sheet: Fig1E
		Body weight(g)	Subcutaneous WAT weight(g)	Subcutaneous WAT weight/Body weight ratio (%)
	CHD WT	34.54	1.49	4.31384
		32.3	1.77	5.47988
		28.2	1.52	5.39007
		25.76	1.16	4.50311
		28.37	1.43	5.04054
		27.08	1.5	5.53914
		33.93	1.88	5.54082
	average	30.0257	1.53571	5.11534
	SD	3.50578	0.234297	0.515079
	CHD KO	27.89	1.03	3.69308
		28	0.74	2.64286
		29.4	0.9	3.06122
		27.1	0.78	2.87823
		24.42	0.92	3.7674
		28.4	1.09	3.83803
		27	1.1	4.07407
	average	27.4586	0.937143	3.42213
	SD	1.56559	0.14361	0.551359
	p-value	0.10228	8.98064e-05	6.8464e-05
		Body weight(g)	Subcutaneous WAT weight(g)	Subcutaneous WAT weight/Body weight ratio (%)
	HFD WT	34.44	3.2	9.29152
		42.14	4.18	9.91932
		39	3.85	9.87179
		33.2	5.02	15.1205
		33.44	3.94	11.7823
		35.16	3.77	10.7224
		39.66	2.82	7.11044
	average	36.72	3.82571	10.5455
	SD	3.51187	0.703748	2.47351
	HFD KO	29.63	2.2	7.42491
		31.5	2.43	7.71429
		32.1	2.14	6.66667
		31.67	1.63	5.14683
		30.48	2.45	8.03806
		31.1	3.29	10.5788
		33.5	2.4	7.16418
	average	31.4257	2.36286	7.53339
	SD	1.22798	0.497719	1.64097
	p-value	0.002696	0.000739228	0.0198622

## Sheet: Fig1F
		Body weight(g)	Inguinal white fat weight(g)	Inguinal white fat weight/Body weight ratio (%)
	CHD WT	34.54	1.22	3.53214
		32.3	1.23	3.80805
		28.2	1	3.5461
		25.76	0.95	3.68789
		28.37	0.8	2.81988
		27.08	0.72	2.65879
		33.93	0.99	2.91777
	average	30.0257	0.987143	3.28152
	SD	3.50578	0.191982	0.466976
	CHD KO	27.89	0.57	2.04374
		28	0.59	2.10714
		29.4	0.62	2.10884
		27.1	0.51	1.88192
		24.42	0.46	1.8837
		28.4	0.6	2.11268
		27	0.55	2.03704
	average	27.4586	0.557143	2.02501
	SD	1.56559	0.0558911	0.101979
	p-value	0.10228	0.000100751	1.52764e-05
		Body weight(g)	Inguinal white fat weight(g)	Inguinal white fat weight/Body weight ratio (%)
	HFD WT	34.44	2.72	7.89779
		42.14	3.22	7.6412
		39	2.32	5.94872
		33.2	2.02	6.08434
		33.44	2.12	6.33971
		35.16	2.56	7.281
		39.66	2.62	6.60615
	average	36.72	2.51143	6.82842
	SD	3.51187	0.406425	0.777256
	HFD KO	29.63	2.42	8.1674
		31.5	1.62	5.14286
		32.1	2.08	6.47975
		31.67	1.78	5.62046
		30.48	2.33	7.64436
		31.1	1.59	5.11254
		33.5	1.9	5.67164
	average	31.4257	1.96	6.26272
	SD	1.22798	0.329495	1.21947
	p-value	0.002696	0.0163915	0.321084

## Sheet: Fig1G
	Serum TG (mg/dL)
	CHD WT	CHD KO	HFD WT	HFD KO
	120	90	152.5	95
	132	72	140	105
	102	66	137.5	97.5
	166	76	117.5	112.5
	105	80	142.5	112.5
average	125	76.8	138	104.5
SD	25.9037	9.0111	12.7965	8.17771
p-value		0.00435819		0.00114567

## Sheet: Fig1H
	Serum TG (mg/g protein)
	CHD WT	CHD KO	HFD WT	HFD KO
	53.1667	128.958	31.9311	284.483
	53.0645	87.2917	160.639	142.884
	37.3438	74.8214	214.464	340.505
	33.125	94.4737	151.086	231.502
	89.2105	54.3182	26.1588	419.065
	74.7222	124.773	53.4719	101.694
	61.8081	107.475	121.427	99.4037
	66.7923	103.477	86.0371	330.315
	65.9536	49.6716	42.3743	117.103
	55.3698	44.6166	37.5207	262.391
		84.2811	133.613	133.676
			32.4537	71.4745
			60.4945	40.0543
average	59.0557	86.7416	88.59	198.042
SD	16.6591	28.8908	61.2907	120.106
p-value		0.0157242		0.00738151
