# Supplementary material for: LZP is required for hepatic triacylglycerol transportation through maintaining apolipoprotein B stability
Source: PLoS Genet. 2021 Feb 16;17(2):e1009357. doi: 10.1371/journal.pgen.1009357 (PMC7909667; doi:10.1371/journal.pgen.1009357)
Supplement: S4 Table — Tables including numerical values of the experiments represented in Fig 2. (XLSX) [file pgen.1009357.s009.xlsx]

## Sheet: Fig2A
		BSA			OA			PA
		WT	KO	KO+mLZP	WT	KO	KO+mLZP	WT	KO	KO+mLZP
	OD 600	0.0503	0.0521	0.0501	0.0593	0.0638	0.0575	0.0552	0.0582	0.0545
		0.0506	0.0518	0.0511	0.0588	0.0641	0.0596	0.0565	0.0572	0.0552
		0.0499	0.0519	0.0508	0.0595	0.0646	0.0587	0.0557	0.0593	0.0561
	Cell TG Value (mg/dL)	10.3105	15.7138	9.71018	37.3267	50.8348	31.9235	25.0194	34.0248	22.9181
		11.2111	14.8132	12.712	35.8258	51.7354	38.2273	28.9217	31.023	25.0194
		9.10982	15.1134	11.8114	37.9271	53.2363	35.5257	26.5203	37.3267	27.721
	OD562	0.4833	0.4453	0.4366	0.5225	0.4883	0.4768	0.4821	0.4504	0.5246
		0.4713	0.4483	0.4758	0.4747	0.4848	0.4518	0.5815	0.4826	0.5373
	average of OD562	0.4773	0.4468	0.4562	0.4986	0.48655	0.4643	0.5318	0.4665	0.53095
	Protein concentration （ug/ul）	4.78941	4.34795	4.48401	5.0977	4.92329	4.60124	5.57823	4.63309	5.56593
	Cell TG concentration （mg/g protein）	2.15278	3.61406	2.16551	7.32227	10.3254	6.93801	4.48518	7.34386	4.11757
		2.34081	3.40695	2.83496	7.02785	10.5083	8.30803	5.18474	6.69596	4.49509
		1.90208	3.47599	2.63413	7.44004	10.8132	7.72088	4.75424	8.05656	4.98048
	average	2.13189	3.499	2.54487	7.26339	10.5489	7.65564	4.80805	7.36546	4.53105
	SD	0.22011	0.105459	0.343533	0.212314	0.246413	0.687334	0.352874	0.680557	0.432576
	p-value vs WT		0.000631833	0.15444		6.26639e-05	0.398425		0.00445544	0.438545
	p-value vs KO			0.01004			0.00236011			0.00368057

## Sheet: Fig2D
		BSA		OA		PA
		L02-GFP	L02-LZP	L02-GFP	L02-LZP	L02-GFP	L02-LZP
	OD 600	0.0515	0.0499	0.0593	0.0538	0.0519	0.0505
		0.0508	0.0503	0.0588	0.0551	0.0518	0.0512
		0.052	0.0509	0.0595	0.0561	0.0527	0.0501
	Cell TG Value (mg/dL)	13.9127	9.10982	37.3267	20.8168	15.1134	10.9109
		11.8114	10.3105	35.8258	24.7192	14.8132	13.0122
		15.4136	12.1116	37.9271	27.721	17.5149	9.71018
	OD562	0.4818	0.4704	0.4156	0.4309	0.3154	0.3734
		0.4946	0.4432	0.4696	0.4283	0.3819	0.3748
	average of OD562	0.4882	0.4568	0.4426	0.4296	0.34865	0.3741
	Protein concentration （ug/ul）	4.94717	4.49269	4.28716	4.099	2.92734	3.2957
	Cell TG concentration （mg/g protein）	2.81225	2.0277	8.70663	5.07852	5.16285	3.31065
		2.38751	2.29496	8.35654	6.03054	5.06031	3.94822
		3.11564	2.69585	8.84667	6.76286	5.9832	2.94632
	average	2.7718	2.3395	8.63661	5.9573	5.40212	3.40173
	SD	0.365744	0.336296	0.252455	0.844558	0.505835	0.507125
	p-value		0.206283		0.00623475		0.00841694

## Sheet: Fig2E
		BSA		OA		PA
		HepG2-GFP	HepG2-LZP	HepG2-GFP	HepG2-LZP	HepG2-GFP	HepG2-LZP
	OD 600	0.0605	0.0551	0.0982	0.0713	0.0749	0.0656
		0.0589	0.0573	0.0947	0.0683	0.0782	0.0662
		0.0593	0.0541	0.0991	0.0697	0.0767	0.0649
	Cell TG Value (mg/dL)	40.9289	24.7192	154.097	73.3483	84.1548	56.2381
		36.126	31.3231	143.59	64.3429	94.0608	58.0392
		37.3267	21.7174	156.798	68.5455	89.5581	54.1368
	OD562	0.437	0.4598	0.5181	0.4264	0.4559	0.4315
		0.4349	0.4767	0.511	0.3637	0.613	0.4504
	average of OD562	0.43595	0.46825	0.51455	0.39505	0.53445	0.44095
	Protein concentration （ug/ul）	4.19091	4.65842	5.32856	3.59893	5.61659	4.26328
	Cell TG concentration （mg/g protein）	9.76611	5.30635	28.919	20.3806	14.9833	13.1913
		8.62009	6.72399	26.9473	17.8784	16.747	13.6137
		8.90659	4.66197	29.426	19.0461	15.9453	12.6984
	average	9.0976	5.5641	28.4308	19.1017	15.8918	13.1678
	SD	0.596409	1.0549	1.30949	1.25205	0.883061	0.45812
	p-value		0.00722904		0.000873728		0.00901907
