# Supplementary material for: LZP is required for hepatic triacylglycerol transportation through maintaining apolipoprotein B stability
Source: PLoS Genet. 2021 Feb 16;17(2):e1009357. doi: 10.1371/journal.pgen.1009357 (PMC7909667; doi:10.1371/journal.pgen.1009357)
Supplement: S5 Table — Tables including numerical values of the experiments represented in S3 Fig. (XLSX) [file pgen.1009357.s010.xlsx]

## Sheet: FigS3A
		AAC2 (Relative RNA levels)				ChREBP (Relative RNA levels)
		WT	KO			WT	KO
		0.017172	0.0056722			0.2	0.23
		0.0246958	0.0094864			0.25	0.28
		0.0223765	0.0261592			0.3	0.31
	average	0.0214148	0.0137726		average	0.25	0.273333
	SD	0.003853	0.0108953		SD	0.05	0.0404145
	p-value		0.315923		p-value		0.563709
		DGAT1(Relative RNA levels)				SCD2 (Relative RNA levels)
		WT	KO			WT	KO
		0.861167	0.903806			0.007	0.0075
		1.24187	1.22955			0.009	0.0103
		0.867636	1.24621			0.01	0.0083
		1.00112	1.20984		average	0.00866667	0.0087
		1.0282	1.19651		SD	0.00152753	0.00144222
	average	0.990225	1.12652		p-value		0.979391
	SD	0.217956	0.193055
	p-value		0.462972

## Sheet: FigS3B
		PPARα (Relative RNA levels)				PPARr (Relative RNA levels)				ACOX1(Relative RNA levels)
		WT	KO			WT	KO			WT	KO
		0.0520471	0.0338848			0.0026058	0.0048863			0.885918	1.05785
		0.0621199	0.0371808			0.0021872	0.002134			1.11614	1.19495
		0.0336824	0.0175084			0.0031416	0.001154			0.856751	0.766654
	average	0.0492831	0.0295247		average	0.00264487	0.00272477			1.03291	0.945353
	SD	0.0144188	0.0105361		SD	0.000478398	0.00193501			1.10828	0.919234
	p-value		0.127805		p-value		0.94798		average	0.952937	1.00648
									SD	0.14209	0.218719
									p-value		0.740105
		HSL (Relative RNA levels)				lipin 1 (Relative RNA levels)				lipin 2(Relative RNA levels)
		WT	KO			WT	KO			WT	KO
		0.07	0.075			1.03288	1.08048			0.982821	1.10573
		0.09	0.093			1.10701	0.865537			1.01748	1.09051
		0.1	0.089			0.874583	0.921252			1.07549	1.23542
	average	0.0866667	0.0856667		average	1.00482	0.955755		average	1.02526	1.14389
	SD	0.0152753	0.00945163		SD	0.118725	0.111546		SD	0.0468244	0.0796345
	p-value		0.927822		p-value		0.629434		p-value		0.0902069

## Sheet: FigS3C
		MTTP(Relative RNA levels)				ApoB(Relative RNA levels)
		WT	KO			WT	KO
		1.10893	1.05775			0.966945	0.831983
		1.10727	1.0049			0.894191	0.789208
		1.01755	0.979715			1.09101	0.868579
		0.969943	0.841799			0.971645	0.917806
		0.796309	0.978013			1.07621	0.915227
	average	1.07792	1.01412		average	0.984049	0.829923
	SD	0.0522877	0.0398287		SD	0.099518	0.0397256
	p-value		0.168041		p-value		0.0673903
		FABP1(Relative RNA levels)				CD36(Relative RNA levels)
		WT	KO			WT	KO
		1.04279	1.46339			0.705892	1.10595
		0.893571	0.878088			0.671834	0.872723
		1.10667	0.894387			0.611978	0.766733
		0.866713	0.844101			0.918884	1.20447
		1.09027	1.0149		average	0.663235	0.915137
	average	1.01434	1.07862		SD	0.0475439	0.173542
	SD	0.109358	0.333318		p-value		0.0723883
	p-value		0.766832
