# Supplementary material for: LZP is required for hepatic triacylglycerol transportation through maintaining apolipoprotein B stability
Source: PLoS Genet. 2021 Feb 16;17(2):e1009357. doi: 10.1371/journal.pgen.1009357 (PMC7909667; doi:10.1371/journal.pgen.1009357)
Supplement: S6 Table — Tables including numerical values of the experiments represented in Fig 3. (XLSX) [file pgen.1009357.s011.xlsx]

## Sheet: Fig3C
		Serum TG (mg/dL)
		1h	2h	3h	4h
	WT	520	1604	2006	2615
		620	1235	2450	2255
		810	1197	1846	2766
	average	650	1345.33	2100.67	2545.33
	SD	147.309	224.816	312.93	262.527
	KO	278	613	840	716
		263	538	615	721
		280	424	728	887
	average	273.667	525	727.667	774.667
	SD	9.29157	95.1683	112.5	97.3156
	p-value	0.0115456	0.00433959	0.00202302	0.000394582
