# Supplementary material for: LZP is required for hepatic triacylglycerol transportation through maintaining apolipoprotein B stability
Source: PLoS Genet. 2021 Feb 16;17(2):e1009357. doi: 10.1371/journal.pgen.1009357 (PMC7909667; doi:10.1371/journal.pgen.1009357)
Supplement: S7 Table — Tables including numerical values of the experiments represented in S4 Fig. (XLSX) [file pgen.1009357.s012.xlsx]

## Sheet: FigS4B
		ApoB (Relative RNA levels)
		WT	KO
		1.06948	0.989635
		1.13214	1.01047
		1.02659	1.03789
		0.929397	0.963492
	average	1.0394	1.00037
	SD	0.0851873	0.0315448
	p-value		0.42317

## Sheet: FigS4C
		ApoB (Relative RNA levels)
		Vector	LZP-myc
		1.00381	0.948308
		0.986894	0.903082
		1.00943	1.06547
	average	1.00005	0.972286
	SD	0.0117315	0.0838058
	p-value		0.600281
