# Supplementary material for: LZP is required for hepatic triacylglycerol transportation through maintaining apolipoprotein B stability
Source: PLoS Genet. 2021 Feb 16;17(2):e1009357. doi: 10.1371/journal.pgen.1009357 (PMC7909667; doi:10.1371/journal.pgen.1009357)
Supplement: S8 Table — Tables including numerical values of the experiments represented in Fig 5. (XLSX) [file pgen.1009357.s013.xlsx]

## Sheet: Fig5D
	Hepatocytes		Lzp+/+						Lzp-/-
	CHX treated time(h)		0	0.5	1	2	4	6	0	0.5	1	2	4	6
	Lane		1	2	3	4	5	6	7	8	9	10	11	12
	Grey value of specific protein in each lane	β-actin	177849	182545	201717	200157	192313	166982	277104	237196	194536	199102	184382	251220
		Medium ApoB	169712	133241	132982	67092	39442	52271	112854	112061	92658	65063	20768	2806
		Medium LZP	55800	50141	44674	31969	19763	12096
		Lysate ApoB	163205	191189	208246	190581	144422	35082	218897	122970	98281	82596	32101	14431
		Lysate LZP	71817	52159	59598	29651	19575	17733
	Normalization to β-actin	Medium ApoB/β-actin	0.954248	0.729908	0.65925	0.335197	0.205093	0.313034	0.407262	0.472441	0.476303	0.326782	0.112636	0.0111695
		Medium LZP/β-actin	0.313749	0.274677	0.221469	0.15972	0.102765	0.0724389
		Lysate ApoB/β-actin	0.91766	1.04735	1.03237	0.952158	0.750974	0.210095	0.789945	0.518432	0.505207	0.414843	0.174101	0.0574437
		Lysate LZP/β-actin	0.403809	0.285732	0.295454	0.148139	0.101787	0.106197
	Medium ApoB decay	Normalization to lane 1 of Medium ApoB/Actin value	1.00447	0.768324	0.693948	0.352839	0.215887	0.329509	0.428697	0.497306	0.501371	0.343981	0.118564	0.0117574
	Lysate ApoB decay	Normalization to lane 1 of Lysate ApoB/Actin value	0.997457	1.13843	1.12214	1.03495	0.816276	0.228364	0.858636	0.563513	0.549138	0.450916	0.18924	0.0624388

## Sheet: Fig5E
	Cell type		HepG2-GFP						HepG2-LZP
	CHX treated time(h)		0	0.5	1	2	4	6	0	0.5	1	2	4	6
	Lane		1	2	3	4	5	6	7	8	9	10	11	12
	Grey value of specific protein in each lane	Actin	229454	220704	224696	191288	178891	169398	163579	143462	136480	159004	143406	170804
		Medium ApoB	71447	69290	75500	74140	32711	11415	142205	100996	89050	81562	41655	12638
		Medium LZP							98733	88553	80697	64377	69910	65304
		Lysate ApoB	146949	108333	116065	63184	45399	45506	215485	169341	157690	102357	67401	29192
		Lysate LZP							98733	88553	80697	64377	69910	65304
	Normalization to Actin	Medium ApoB/Actin	0.311378	0.31395	0.33601	0.387583	0.182854	0.0673857	0.869335	0.703991	0.652477	0.512956	0.290469	0.0739912
		Medium LZP/Actin							0.60358	0.617258	0.591273	0.404877	0.487497	0.382333
		Lysate ApoB/Actin	0.640429	0.490852	0.516542	0.330308	0.25378	0.268634	1.31731	1.18039	1.15541	0.643739	0.470001	0.170909
		Lysate LZP/Actin							0.60358	0.617258	0.591273	0.404877	0.487497	0.382333
	Medium ApoB decay	Normalization to lane 1 of Medium ApoB/Actin value	1.00445	1.01274	1.0839	1.25027	0.589853	0.217373	2.80431	2.27094	2.10476	1.6547	0.936997	0.238681
	Lysate ApoB decay	Normalization to lane 1 of Lysate ApoB/Actin value	1.00067	0.766956	0.807097	0.516107	0.396532	0.41974	2.0583	1.84436	1.80532	1.00584	0.734377	0.267046

## Sheet: Fig5G
		WT			KO
		DMSO	MG132	CQ	DMSO	MG132	CQ
	Lane	1	2	3	4	5	6
	ApoB protein grey value	55299	70790	51144	31943	47833	32672
	LZP protein grey value	11316	26934	9096
	β-actin protein grey value	63144	62905	59848	56761	70111	67456
	ApoB/β-actin	0.87576	1.12535	0.854565	0.562763	0.682247	0.484345
	LZP/β-actin	0.179209	0.428169	0.151985
	Normalization to DMSO	0.995182	1.2788	0.971096	0.639504	0.77528	0.550392

## Sheet: Fig5H
		Culture medium			Cell lysate
		DMSO	MG132	CQ	DMSO	MG132	CQ
	Lane	1	2	3	4	5	6
	ApoB protein grey value	19045	37631	20679	28646	59024	36437
	LZP protein grey value	191860	665341	201975	110539	333113	129733
	β-actin protein grey value				221419	204485	224958
	ApoB/β-actin	0.0860134	0.184028	0.0919238	0.129375	0.288647	0.161972
	LZP/β-actin	0.866502	3.25374	0.897834	0.49923	1.62903	0.576699
	Normalization to DMSO	0.955704	2.04476	1.02138	0.995189	2.22036	1.24594
