# Supplementary material for: LZP is required for hepatic triacylglycerol transportation through maintaining apolipoprotein B stability
Source: PLoS Genet. 2021 Feb 16;17(2):e1009357. doi: 10.1371/journal.pgen.1009357 (PMC7909667; doi:10.1371/journal.pgen.1009357)
Supplement: S9 Table — Tables including numerical values of the experiments represented in Fig 7. (XLSX) [file pgen.1009357.s014.xlsx]

## Sheet: Fig7A
		mLZP(Relative RNA levels)
		CHD WT	HFD WT	db/db
		0.737112	1.82324	0.472153
		1.08195	2.2881	0.426808
		1.1155	2.73379	0.853493
		0.573496	1.89315	0.762853
		1.96882	1.13883
			2.16665
			1.51889
	average	1.09538	1.93752	0.628827
	SD	0.539492	0.522434	0.211184
	p-value vs CHD WT		0.021667	0.150321

## Sheet: Fig7C
		mLZP(Relative RNA levels)
		BSA	OA	PA
		0.984063	1.81608	1.30871
		1.0162	1.95968	1.27629
		1.01013	1.94434	1.37739
	average	1.00346	1.9067	1.3208
	SD	0.0170724	0.0788554	0.0516187
	p-value vs BSA		4.17014e-05	0.000538804

## Sheet: Fig7F
		hLZP(Expression level)
		Health	Obese	Steatosis	NASH
		8.26154	9.8318	10.289	9.54518
		8.54847	9.3282	9.81083	8.87205
		9.24016	8.04436	8.91332	10.1451
		8.65321	9.28642	9.25771	9.03652
		8.6394	10.1238	9.62678	7.86625
		9.59091	9.68714	9.80314	9.72586
		8.60966	9.37096	9.62268	9.05573
		8.55126	9.14136	9.77231	8.24055
		9.112	9.83339	9.63376	8.45935
		10.0525	9.59192		9.42696
		9.53695	9.74487		8.64575
		8.91972	9.84165		9.50507
			9.47699		7.87228
			9.21901		9.39394
			9.41367		9.77986
			9.47772		9.56738
					9.79277
	average	8.97631	9.46333	9.63661	9.11356
	SD	0.536691	0.464452	0.382283	0.691004
	p-value vs Health		0.0162646	0.0054645	0.569818
