# Supplementary material for: LZP is required for hepatic triacylglycerol transportation through maintaining apolipoprotein B stability
Source: PLoS Genet. 2021 Feb 16;17(2):e1009357. doi: 10.1371/journal.pgen.1009357 (PMC7909667; doi:10.1371/journal.pgen.1009357)
Supplement: S10 Table — Tables including primers used in the present manuscript. (XLSX) [file pgen.1009357.s015.xlsx]

## Sheet: Sheet1
primers	Sequence（5’-3’）
mFABP1-F	GGAATTGGGAGTAGGAAGAGCC
mFABP1-R	TGGACTTGAACCAAGGAGTCAT
mCD36-F	ATGGGCTGTGATCGGAACTG
mCD36-R	GTCTTCCCAATAAGCATGTCTCC
mDGAT1-F	TCCGTCCAGGGTGGTAGTG
mDGAT1-R	TGAACAAAGAATCTTGCAGACGA
mPPARa-F	AGAGCCCCATCTGTCCTCTC
mPPARa-R	ACTGGTAGTCTGCAAAACCAAA
mCHREBP-F	AGATGGAGAACCGACGTATCA
mCHREBP-R	ACTGAGCGTGCTGACAAGTC
mScd2-F	CCACCCAGATGCTAAAATGATG
mScd2-R	TTCCGATTTTTGTCCGTTTTACA
mACC2-F	CGCTCACCAACAGTAAGGTGG
mACC2-R	GCTTGGCAGGGAGTTCCTC
mMTP-F	GTGGGGTTATTGACCCGTTTG
mMTP-R	GTTCTTCGCTCCCGATGCTC
mPparγ- F	CACAATGCCATCAGGTTTGG
mPparγ- R	GCTGGTCGATATCACTGGAGATC
mAcox1-F	AGATTGGTAGAAATTGCTGCAAAA
mAcox1-R	ACGCCACTTCCTTGCTCTTC
mHsl-F	GGAGCACTACAAACGCAACGA
mHsl-R	TCGGCCACCGGTAAAGAG
mLpin1-F	GAGCATGCCAAGACCAACATC
mLpin1-R	CAATGGGAAGACGTGATCGA
mLpin2-F	GCATTAACCAAGCCACGTTGT
mLpin2-R	AAAGGCGAGCACTGGTAGGA
mApoB-F	AACATGATTGCCGATGTTGA
mApoB-R	CAGCGCTCCAAGTGACATTA
hApoB-F	CAAACTGACCAGGACTGCCT
hApoB-R	CCCAAAGAGACCAGTCAAGC
mGAPDH-F	GTCAAGGCTGAGAACGGGAA
mGAPDH-R	AAATGAGCCCCAGCCTTCTC
hGAPDH-F	GAAGGTGAAGGTCGGAGTC
hGAPDH-R	GAAGATGGTGATGGGATTTC
