# Supplementary material for: LZP is required for hepatic triacylglycerol transportation through maintaining apolipoprotein B stability
Source: PLoS Genet. 2021 Feb 16;17(2):e1009357. doi: 10.1371/journal.pgen.1009357 (PMC7909667; doi:10.1371/journal.pgen.1009357)
Supplement: S11 Table — Collected information of antibodies, reagents and assay kits used in the present manuscript. (XLSX) [file pgen.1009357.s016.xlsx]

## Sheet: Key Resources
Key regents	Producer	Cat#
ApoB	Abcam	ab20737
ubiquitin	Santa Cruz	sc-9133
Calnexin	Santa Cruz	sc-70481
GS28	Santa Cruz	sc133148
ADRP	Santa Cruz	sc-32450
β-tublin	Santa Cruz	sc-5274
β-actin	Sigma- Aldrich	A5441
BIP	Wanleibio	WL03157
PCSK9	Wanleibio	WL03068
WR-1339	Sigma- Aldrich	T0307
Oleic acid	Sigma- Aldrich	O1008
Sodium palmitate	Sigma- Aldrich	P9767
MG132	Selleck	S2619
Eeyarestatin I	Sigma- Aldrich	E1286
BODIPY493	Sigma- Aldrich	790389
Brefeldin A	Selleck	S7046
TG contents detect kit	Wako	290-63701
TC contents detect kit	Wako	294-65801
